# Supplementary material for: Molecular and Physiological Adaptations to Seasonal Training in Elite U18 Ice Hockey Players
Source: Sports (Basel). 2026 Feb 4;14(2):57. doi: 10.3390/sports14020057 (PMC12944270; doi:10.3390/sports14020057)
Supplement: Supplementary file 1 [file sports-14-00057-s001.zip]

Archive with 1 entries (1 files):
- sports-4067052-supplementary.pdf
